# Supplementary material for: Biochemical Characterization of R-Loop Degradation by Chloroplast-Localized RNase H1 from Arabidopsis thaliana
Source: Int J Mol Sci. 2025 Nov 17;26(22):11125. doi: 10.3390/ijms262211125 (PMC12652420; doi:10.3390/ijms262211125)
Supplement: Supplementary file 1 [file ijms-26-11125-s001.zip]

Archive with 1 entries (1 files):
- ijms-3960230-supplementary.pdf
